# Supplementary material for: Arabidopsis ASYMMETRIC LEAVES2 and Nucleolar Factors Are Coordinately Involved in the Perinucleolar Patterning of AS2 Bodies and Leaf Development
Source: Plants (Basel). 2023 Oct 19;12(20):3621. doi: 10.3390/plants12203621 (PMC10610122; doi:10.3390/plants12203621)
Supplement: Supplementary file 1 [file plants-12-03621-s001.zip]

Archive with 1 entries (1 files):
- plants-2625913-supplementary.pdf
